# Supplementary material for: The Cell Wall PAC (Proline-Rich, Arabinogalactan Proteins, Conserved Cysteines) Domain-Proteins Are Conserved in the Green Lineage
Source: Int J Mol Sci. 2020 Apr 3;21(7):2488. doi: 10.3390/ijms21072488 (PMC7177597; doi:10.3390/ijms21072488)
Supplement: Supplementary file 1 [file ijms-21-02488-s001.zip]

Archive with 14 entries (13 files):
- Supplementary files_R1_Nguyen-Kim, San Clemente et al/
- Supplementary files_R1_Nguyen-Kim, San Clemente et al/Nguyen-Kim, San Clemente et al._Supplementary file 1.xlsx
- Supplementary files_R1_Nguyen-Kim, San Clemente et al/Nguyen-Kim, San Clemente et al._Supplementary file 10.pdf
- Supplementary files_R1_Nguyen-Kim, San Clemente et al/Nguyen-Kim, San Clemente et al._Supplementary file 11.pdf
- Supplementary files_R1_Nguyen-Kim, San Clemente et al/Nguyen-Kim, San Clemente et al._Supplementary file 12.pdf
- Supplementary files_R1_Nguyen-Kim, San Clemente et al/Nguyen-Kim, San Clemente et al._Supplementary file 13.pdf
- Supplementary files_R1_Nguyen-Kim, San Clemente et al/Nguyen-Kim, San Clemente et al._Supplementary file 2.pdf
- Supplementary files_R1_Nguyen-Kim, San Clemente et al/Nguyen-Kim, San Clemente et al._Supplementary file 3.pdf
- Supplementary files_R1_Nguyen-Kim, San Clemente et al/Nguyen-Kim, San Clemente et al._Supplementary file 4.pdf
- Supplementary files_R1_Nguyen-Kim, San Clemente et al/Nguyen-Kim, San Clemente et al._Supplementary file 5.pdf
- Supplementary files_R1_Nguyen-Kim, San Clemente et al/Nguyen-Kim, San Clemente et al._Supplementary file 6.pdf
- Supplementary files_R1_Nguyen-Kim, San Clemente et al/Nguyen-Kim, San Clemente et al._Supplementary file 7.pdf
- Supplementary files_R1_Nguyen-Kim, San Clemente et al/Nguyen-Kim, San Clemente et al._Supplementary file 8.pdf
- Supplementary files_R1_Nguyen-Kim, San Clemente et al/Nguyen-Kim, San Clemente et al._Supplementary file 9.pdf
