# Supplementary material for: The Cell Wall PAC (Proline-Rich, Arabinogalactan Proteins, Conserved Cysteines) Domain-Proteins Are Conserved in the Green Lineage
Source: Int J Mol Sci. 2020 Apr 3;21(7):2488. doi: 10.3390/ijms21072488 (PMC7177597; doi:10.3390/ijms21072488)
Supplement: Supplementary file 1 [file ijms-21-02488-s001.zip › Supplementary files_R1_Nguyen-Kim, San Clemente et al/Nguyen-Kim, San Clemente et al._Supplementary file 1.xlsx]

## Sheet: from Bryophytes to Brassicales
Supplementary file 1. Number of PAC domain and PAC domain-related proteins in different plants from Bryophytes to Brassicales
a. Plant species used for the phylogeny are in bold.
b. α-helices and β-sheets have been predicted with SABLE (http://sable.cchmc.org/) and NetSurfP (http://www.cbs.dtu.dk/services/NetSurfP/)
c. Proteins predicted to have other functional domains are counted in red (http://www.ebi.ac.uk/interpro/search/sequence-search)
d. See Figure 2 for the definition of the different types of PAC domain proteins. * means that the extensin domain is only at the C-terminus of the protein.
e. nd means undetermined type because the coding sequence is incomplete.
f. W-W means that the W-W domain is present at the C-terminus of the protein.
Plant family	Plant speciesa	total number of proteins	number of proteins with predicted		number of proteins with predicted α-helicesb					number of proteins with predicted β-sheetsb					Database	Comments
			α-helicesb,c	β-sheetsb	type 1d	type 2d	type 3d	type 4d	nde	type 1d	type 2d,f	type 3d	type 4d	nde
Marchantiophyta	Marchantia polymorpha	2	1	1		1					1 (W-W)				https://phytozome.jgi.doe.gov/pz/portal.html
	Barbilophozia barbata	1		1							1 (W-W)				https://db.cngb.org/onekp/
	Bazzania trilobata	2		2						1	1 (W-W)				https://db.cngb.org/onekp/
	Calypogeia fissa	1		1							1 (W-W)				https://db.cngb.org/onekp/
	Conocephalum conicum	3	2	1					2		1 (W-W)				https://db.cngb.org/onekp/
	Lejeuneaceae sp	2	1	1					1		1 (W-W)				https://db.cngb.org/onekp/
	Lunularia cruciata	1		1							1 (W-W)				https://db.cngb.org/onekp/
	Monoclea gottschei	3		3						1	2				https://db.cngb.org/onekp/
	Odontoschisma prostratum	1		1							1 (W-W)				https://db.cngb.org/onekp/
	Pallavicinia lyelli	2	1	1					1		1 (W-W)				https://db.cngb.org/onekp/
	Porella navicularis	1		1							1 (W-W)				https://db.cngb.org/onekp/
	Porella pinnata	1		1							1 (W-W)				https://db.cngb.org/onekp/
	Ptilidium pulcherrimum	1		1							1 (W-W)				https://db.cngb.org/onekp/
	Riccia berychiana	2	1	1					1		1 (W-W)				https://db.cngb.org/onekp/
	Scapania nemorosa	1		1							1 (W-W)			1	https://db.cngb.org/onekp/
	Sphaerocarpos texanus	1		1							1 (W-W)				https://db.cngb.org/onekp/
Bryophyta	Physcomitrella patens	2		2							2 (W-W)				https://phytozome.jgi.doe.gov/pz/portal.html
	Aulacomnium heterostichum	3	1	2					1	1				1	https://db.cngb.org/onekp/
	Calliergon cordifolium	1	1						1						https://db.cngb.org/onekp/
	Hedwigia ciliata	2	1	1					1		1 (W-W)				https://db.cngb.org/onekp/
	Hypnum subimponens	2	1	1					1		1 (W-W)				https://db.cngb.org/onekp/
	Leucobryum albidum	1	1						1						https://db.cngb.org/onekp/
	Leucodon sciuroides	1		1							1 (W-W)				https://db.cngb.org/onekp/
	Neckera douglasii	2	1	1					1		1 (W-W)				https://db.cngb.org/onekp/
	Niphotrichum elongatum	1		1										1	https://db.cngb.org/onekp/
	Orthotrichum lyellii	1		1							1 (W-W)				https://db.cngb.org/onekp/
	Plagiomnium insigne	1		1							1 (W-W)				https://db.cngb.org/onekp/
	Pseudotaxiphyllum elegans	1		1							1 (W-W)				https://db.cngb.org/onekp/
	Rhytidiadelphus loreus	2	1	1					1		1 (W-W)				https://db.cngb.org/onekp/
	Scouleria aquatica	1		1						1					https://db.cngb.org/onekp/
	Sphagnum fallax	1		1							1 (W-W)				https://phytozome.jgi.doe.gov/pz/portal.html
	Takakia lepidozioides	1		1							1 (W-W)				https://db.cngb.org/onekp/
	Tetraphis pellucida	2	1	1					1					1	https://db.cngb.org/onekp/
	Timmia austriaca	1		1							1 (W-W)				https://db.cngb.org/onekp/
Anthocerotophyta	Anthoceros formosae	2	1	1					1					1	https://db.cngb.org/onekp/
	Phaeroceros carolinianus	2		2					2				2*		https://db.cngb.org/onekp/	Ser(Pro)n motifs are only found at the C-terminus of the predicted proteins.
	Megaceros tosanus	1	1						1						https://db.cngb.org/onekp/
Psilotales	Psilotum nudum	8	1	7							1 + 2 (W-W)			4	https://db.cngb.org/onekp/	1 sequence with 5 Cys
	Tmesipteris parva	10	3	7					2		2 + 3 (W-W)		1	1	https://db.cngb.org/onekp/	1 sequence with 7 Cys
Equisetales	Equisetum hyemale	9	2	7					2	2	3 + 1 (W-W)			1	https://db.cngb.org/onekp/	1 sequence with 7 Cys
	Equisetum diffusum	6	2	4					2	3	1				https://db.cngb.org/onekp/
	Equisetum giganteum	6		6						1	5				http://bioinformatics.psb.ugent.be/supplementary_data/kenes/Equisetum/
Marattiales	Angiopteris evecta	5		5						1	1 + 1 (W-W)			2	https://db.cngb.org/onekp/	1 sequence with 7 Cys
	Marattia sp	1		1										1	https://db.cngb.org/onekp/
Polypodiales	Blechnum spicant	12		10						2	5 + 1 (W-W)		3	3	https://db.cngb.org/onekp/
Lycopodiales	Phylloglossum drummondii	3		3						1	1 + 1 (W-W)		1*		https://db.cngb.org/onekp/	1 conserved PAC domain (C clade)
	Huperzia selago	2		2							1		1		https://db.cngb.org/onekp/
	Lycopodium deuterodensum	4		4							1 + 1 (W-W)	1		1	https://db.cngb.org/onekp/
	Pseudolycopodiella caroliniana	1		1										1	https://db.cngb.org/onekp/
Isoetales	Isoetes tegetiformans	7		7						1	5		1		https://db.cngb.org/onekp/
	Isoetes sp	7		7						1	3		2	nd
Selaginellales	Selaginella moellendorfii	9		9						2	5 +1 (W-W)		1		https://phytozome.jgi.doe.gov/pz/portal.html	2 sequences with 7 Cys, 1 sequence with 8 Cys, 3 probably mispredicted genes (407245, 412181 and 409805)
	Selaginella kraussiana	5		5							1 + 1 (W-W)			3	https://db.cngb.org/onekp/
	Selaginella lepidophylla	4		4							3 + 1 (W-W)				https://db.cngb.org/onekp/
Ginkgoales	Ginkgo biloba	7		7						3	2 + 1 (W-W)			1	https://db.cngb.org/onekp/	1 conserved PAC domain (C clade)
Cycadales	Encepharlartos barteri	10		10						3	5 + 1 (W-W)		1		https://db.cngb.org/onekp/
Araucariales	Dacrydium balansae	12	1	11						3	3 + 1 (W-W)		2	2	https://db.cngb.org/onekp/	1 sequence with 7 Cys
	Phyllocladus hypohyllus	8		8						2	3 + 1 (W-W)		1	1	https://db.cngb.org/onekp/
Amborellales	Amborella trichopoda	11		11						7	2 + 1 (W-W)		1		https://phytozome.jgi.doe.gov/pz/portal.html	1 conserved PAC domain (C clade)
Alismatales	Zostera marina	14	2	12		2				10	1		1		https://phytozome.jgi.doe.gov/pz/portal.html	1 sequence with 8 Cys, 1 conserved PAC domain (C clade)
	Spirodela polyrhiza	11	2	9		2				5	2		2		https://phytozome.jgi.doe.gov/pz/portal.html	2 sequences with 7 Cys, 1 conserved PAC domain (C clade)
Asparagales	Phalaenopsis equestris	13		13						6	4 + 1 (W-W)		2		http://orchidstra2.abrc.sinica.edu.tw/orchidstra2/orchid_blast.php	1 sequence with 7 Cys + 1 sequence with 8 Cys, 1 conserved PAC domain (C clade)
Zingiberales	Musa acuminata	12		12						7	5				https://phytozome.jgi.doe.gov/pz/portal.html	4 sequences with 7 Cys + 1 sequence with 8 Cys + 1 sequence with 9 Cys, 1 conserved PAC domain (C clade)
Poales	Oropetium thomaeum	15	2	13		2				4	3 + 1 (W-W)	5			https://phytozome.jgi.doe.gov/pz/portal.html	4 sequences with 7 Cys
	Brachypodium distachyon	19		19						4	10	3	1		https://phytozome.jgi.doe.gov/pz/portal.html	4 sequences with 7 Cys among which 1 (W-W) + 1 sequence with 8 Cys, 1 conserved PAC domain (C clade)
	Oryza sativa	23		23						3	16	4			https://phytozome.jgi.doe.gov/pz/portal.html	7 sequences with 7 Cys (among which 1 W-W) + 1 sequence with 5 Cys, 1 conserved PAC domain (C clade)
	Sorghum bicolor	20		20						8	8 + 1 (W-W)	3			https://phytozome.jgi.doe.gov/pz/portal.html	2 sequences with 7 Cys, 1 conserved PAC domain (C clade)
	Zea mays	17		17						6	7 + 1 (W-W)	3			https://phytozome.jgi.doe.gov/pz/portal.html	3 sequences with 7 Cys, 1 conserved PAC domain (C clade)
	Ananas comosus	10		10						6	2 + 1 (W-W)	1			https://phytozome.jgi.doe.gov/pz/portal.html	3 sequences with 7 Cys (among which 1 conserved PAC domain belonging to the C clade) + 1 sequence with 8 Cys
Ranunculales	Aquilegia coerulea	16		16						6	6 + 2 (W-W)	2			https://phytozome.jgi.doe.gov/pz/portal.html	4 sequences with 7 Cys, 1 conserved PAC domain (C clade)
Asterales	Lactuca sativa	15		15						4	3 + 1 (W-W)	3	4		https://phytozome.jgi.doe.gov/pz/portal.html	2 sequences with 7 Cys + 3 sequences with 8 Cys, 1 conserved PAC domain (C clade)
Vitales	Vitis vinifera	11		11						5	4 + 1 (W-W)	1			https://phytozome.jgi.doe.gov/pz/portal.html	1 sequence with 8 Cys, 1 conserved PAC domain (C clade)
Malpighiales	Linum usitatissimum	18	1	17		1				11	3 + 1 (W-W)	1	1		https://phytozome.jgi.doe.gov/pz/portal.html
	Populus trichocarpa	17								9	5 + 1 (W-W)	2			https://phytozome.jgi.doe.gov/pz/portal.html	1 sequence with 7 Cys, 1 conserved PAC domain (C clade)
Myrtales	Eucalyptus grandis	10		10						5	3 + 1 (W-W)	1			https://phytozome.jgi.doe.gov/pz/portal.html	2 sequences with 7 Cys + misannotated sequences
	Eucalyptus leucoxylon	6		6						2	2 + 1 (W-W)			1	https://db.cngb.org/onekp/	1 conserved PAC domain (C clade)
Malvales	Gossypium raimondii	19		19						9	4 + 1 (W-W)		2	2	https://phytozome.jgi.doe.gov/pz/portal.html	1 sequence with 7 Cys, 1 conserved PAC domain (C clade)
Brassicales	Arabidopsis thaliana	14		14						8	1 + 1 (W-W)	4			https://phytozome.jgi.doe.gov/pz/portal.html	1 sequence with 8 Cys, 1 conserved PAC domain (C clade)
